# Supplementary material for: Can We Predict the Pressure Induced Phase Transition of Urea? Application of Quantum Molecular Dynamics
Source: Molecules. 2020 Mar 30;25(7):1584. doi: 10.3390/molecules25071584 (PMC7180756; doi:10.3390/molecules25071584)
Supplement: Supplementary file 1 [file molecules-25-01584-s001.zip]

Archive with 1 entries (1 files):
- molecules-755620-supplementary.avi
